# Supplementary material for: Theoretical Study on Photocatalytic Reduction of CO2 on Anatase/Rutile Mixed-Phase TiO2
Source: Molecules. 2024 Aug 29;29(17):4105. doi: 10.3390/molecules29174105 (PMC11397365; doi:10.3390/molecules29174105)
Supplement: Supplementary file 1 [file molecules-29-04105-s001.zip]

Archive with 1 entries (1 files):
- molecules-3144983-supplementary.pdf
